# Supplementary material for: Large Number of Direct or Pseudo-Direct Band Gap Semiconductors among A3TrPn2 Compounds with A = Li, Na, K, Rb, Cs; Tr = Al, Ga, In; Pn = P, As
Source: Molecules. 2024 Aug 28;29(17):4087. doi: 10.3390/molecules29174087 (PMC11397444; doi:10.3390/molecules29174087)
Supplement: Supplementary file 1 [file molecules-29-04087-s001.zip]

Archive with 1 entries (1 files):
- molecules-3132256-supplementary.pdf
